# Supplementary material for: miR-4484 suppresses hepatocellular carcinoma progression via targeting KIF2C
Source: RNA Biol. 2025 Oct 2;22(1):1–20. doi: 10.1080/15476286.2025.2569192 (PMC12498537; doi:10.1080/15476286.2025.2569192)
Supplement: Table S5 miR4484 expression.xlsx [file KRNB_A_2569192_SM1638.xlsx]

## Sheet: Sheet1
miRNA_ID	Tissue type	hsa-mir-4484
TCGA-DD-A73D-01	Tumor	0.183024
TCGA-DD-A1EL-01	Tumor	0.548139
TCGA-ED-A8O5-01	Tumor	0.394735
TCGA-WX-AA47-01	Tumor	1.53483
TCGA-G3-A3CK-01	Tumor	0.293634
TCGA-RC-A7SB-01	Tumor	0.543587
TCGA-G3-A5SJ-01	Tumor	0.41902
TCGA-HP-A5MZ-01	Tumor	0.307304
TCGA-G3-A25Z-01	Tumor	0.248213
TCGA-DD-AADC-01	Tumor	0.260236
TCGA-DD-AACX-01	Tumor	0.837287
TCGA-NI-A8LF-01	Tumor	1.04522
TCGA-DD-AADQ-01	Tumor	0.608705
TCGA-DD-A115-01	Tumor	0.698886
TCGA-DD-A39W-01	Tumor	0.918241
TCGA-G3-A3CG-01	Tumor	1.89195
TCGA-5C-A9VG-01	Tumor	0.537443
TCGA-DD-AACN-01	Tumor	0.586544
TCGA-G3-A5SI-01	Tumor	0.609439
TCGA-DD-A11B-01	Tumor	0.363799
TCGA-DD-AADW-01	Tumor	0.382051
TCGA-XR-A8TF-01	Tumor	0.684782
TCGA-MI-A75G-01	Tumor	1.68678
TCGA-ED-A7XO-01	Tumor	1.60668
TCGA-DD-AACA-02B	Tumor	0.701498
TCGA-CC-A8HT-01	Tumor	0.747022
TCGA-DD-AADS-01	Tumor	0.206474
TCGA-MR-A8JO-01	Tumor	0.700325
TCGA-BC-A10Q-11	Normal	1.23997
TCGA-FV-A3R2-11	Normal	0.653696
TCGA-MR-A520-01	Tumor	1.10214
TCGA-G3-A3CH-01	Tumor	1.16024
TCGA-DD-A1EL-11	Normal	0.522954
TCGA-DD-AAEE-01	Tumor	0.860418
TCGA-BC-A10W-11	Normal	0.726514
TCGA-ZS-A9CG-01	Tumor	0.900552
TCGA-BC-A10X-11	Normal	0.696409
TCGA-ZP-A9D1-01	Tumor	0.237553
TCGA-ZP-A9D4-01	Tumor	0.748058
TCGA-DD-A39W-11	Normal	0.929188
TCGA-WQ-A9G7-01	Tumor	1.18411
TCGA-G3-A5SK-01	Tumor	0.412563
TCGA-DD-AAEI-01	Tumor	0.402875
TCGA-DD-AACH-01	Tumor	0.144896
TCGA-FV-A3I0-11	Normal	0.219123
TCGA-DD-AAD2-01	Tumor	0.302617
TCGA-DD-AAW0-01	Tumor	0.414883
TCGA-G3-A7M9-01	Tumor	0.528873
TCGA-2Y-A9H7-01	Tumor	0.857997
TCGA-DD-A11B-11	Normal	1.21855
TCGA-DD-A11D-01	Tumor	1.12163
TCGA-DD-A11D-11	Normal	0.611268
TCGA-K7-AAU7-01	Tumor	0.863187
TCGA-DD-AAD1-01	Tumor	0.452339
TCGA-G3-A25Y-01	Tumor	0.739203
TCGA-CC-A9FU-01	Tumor	0.394434
TCGA-DD-A4NI-01	Tumor	0.647156
TCGA-CC-5264-01	Tumor	0.68234
TCGA-KR-A7K8-01	Tumor	1.21419
TCGA-DD-AACF-01	Tumor	0.550525
TCGA-DD-A3A3-11	Normal	0.674215
TCGA-CC-A3MA-01	Tumor	0.389887
TCGA-DD-AACB-01	Tumor	0.280621
TCGA-BC-A3KG-01	Tumor	2.63235
TCGA-DD-AAEK-01	Tumor	0.4855
TCGA-KR-A7K7-01	Tumor	1.2442
TCGA-O8-A75V-01	Tumor	0.368008
TCGA-DD-A118-11	Normal	1.39487
TCGA-DD-A1EA-01	Tumor	1.22646
TCGA-BC-A10T-11	Normal	0.32905
TCGA-DD-A3A1-11	Normal	0.497726
TCGA-G3-A6UC-01	Tumor	0.701789
TCGA-CC-A3M9-01	Tumor	0.275659
TCGA-3K-AAZ8-01	Tumor	0.676004
TCGA-DD-AADR-01	Tumor	1.61925
TCGA-EP-A12J-01	Tumor	0.25496
TCGA-ED-A82E-01	Tumor	0.623653
TCGA-DD-A3A4-11	Normal	0.396198
TCGA-RC-A6M6-01	Tumor	0.331236
TCGA-DD-A3A0-01	Tumor	0.417489
TCGA-DD-AACE-01	Tumor	0.805685
TCGA-RC-A7SK-01	Tumor	0.475386
TCGA-UB-A7MB-01	Tumor	0.818649
TCGA-QA-A7B7-01	Tumor	0.311682
TCGA-EP-A26S-11	Normal	0.919802
TCGA-UB-A7ME-01	Tumor	0.462407
TCGA-LG-A6GG-01	Tumor	0.539596
TCGA-BW-A5NQ-01	Tumor	1.43337
TCGA-DD-AADU-01	Tumor	1.31236
TCGA-DD-A1EH-01	Tumor	1.13638
TCGA-DD-A1EH-11	Normal	0.785724
TCGA-G3-A3CJ-01	Tumor	0.373778
TCGA-BD-A3EP-01	Tumor	0.297001
TCGA-BC-A10Z-01	Tumor	0.762875
TCGA-DD-AACS-01	Tumor	0.227068
TCGA-DD-A3A5-01	Tumor	0.214539
TCGA-G3-AAV1-01	Tumor	0.380268
TCGA-DD-AACI-01	Tumor	0.215477
TCGA-BC-A8YO-01	Tumor	0.311247
TCGA-BC-4072-01	Tumor	0.6157
TCGA-DD-A1EJ-11	Normal	0.225413
TCGA-BC-A216-01	Tumor	1.92614
TCGA-DD-A11A-11	Normal	1.11267
TCGA-DD-AADM-01	Tumor	0.247695
TCGA-BC-A216-11	Normal	1.01576
TCGA-BC-A5W4-01	Tumor	0.320711
TCGA-DD-A3A7-01	Tumor	0.296873
TCGA-DD-A1EE-01	Tumor	0.299269
TCGA-DD-A1EG-11	Normal	0.737776
TCGA-DD-A1EG-01	Tumor	0.204054
TCGA-RC-A7SF-01	Tumor	0.341816
TCGA-DD-AACW-01	Tumor	0.335899
TCGA-DD-A3A8-01	Tumor	0.853639
TCGA-BC-A217-01	Tumor	0.192544
TCGA-DD-A3A8-11	Normal	0.94386
TCGA-2Y-A9H0-01	Tumor	0.827419
TCGA-5R-AAAM-01	Tumor	0.275682
TCGA-BC-A10S-01	Tumor	0.390407
TCGA-DD-AAED-01	Tumor	0.292563
TCGA-BC-A10Y-01	Tumor	0.805869
TCGA-DD-A1EE-11	Normal	0.750432
TCGA-DD-A119-11	Normal	0.942804
TCGA-DD-AAE2-01	Tumor	0.823988
TCGA-DD-AADF-01	Tumor	0.654354
TCGA-FV-A3I1-01	Tumor	0.506493
TCGA-DD-AAVZ-01	Tumor	0.2952
TCGA-CC-5261-01	Tumor	0.394262
TCGA-DD-A1EB-11	Normal	1.11615
TCGA-DD-AACA-01	Tumor	0.297183
TCGA-DD-AACA-02	Tumor	0.677779
TCGA-FV-A4ZQ-01	Tumor	0.48805
TCGA-LG-A9QC-01	Tumor	0.325584
TCGA-FV-A23B-01	Tumor	0.662187
TCGA-FV-A23B-11	Normal	0.364207
TCGA-DD-AADL-01	Tumor	0.394531
TCGA-DD-A11C-11	Normal	1.61514
TCGA-DD-A11C-01	Tumor	1.1366
TCGA-DD-A4NP-01	Tumor	0.367246
TCGA-BC-A10Q-01	Tumor	0.998537
TCGA-BC-4073-01	Tumor	0.334029
TCGA-MI-A75E-01	Tumor	1.08516
TCGA-WQ-AB4B-01	Tumor	0.270003
TCGA-BC-A10U-01	Tumor	0.365462
TCGA-DD-AADA-01	Tumor	0.231464
TCGA-DD-A114-11	Normal	0.433613
TCGA-DD-A114-01	Tumor	0.313396
TCGA-DD-A3A6-01	Tumor	0.746103
TCGA-DD-A4NV-01	Tumor	0.871056
TCGA-DD-A3A6-11	Normal	0.341931
TCGA-ZP-A9CY-01	Tumor	0.842509
TCGA-DD-A1EC-01	Tumor	2.89024
TCGA-BC-A110-01	Tumor	0.421997
TCGA-BC-A110-11	Normal	1.50501
TCGA-FV-A3I1-11	Normal	1.03178
TCGA-DD-AACP-01	Tumor	0.268636
TCGA-DD-A1EC-11	Normal	1.00844
TCGA-DD-A1EB-01	Tumor	1.2163
TCGA-UB-A7MD-01	Tumor	0.237221
TCGA-RC-A6M3-01	Tumor	0.61479
TCGA-G3-A25T-01	Tumor	0.45708
TCGA-XR-A8TC-01	Tumor	0.616461
TCGA-K7-A5RG-01	Tumor	0.376647
TCGA-ES-A2HS-01	Tumor	0.480632
TCGA-DD-A39X-01	Tumor	0.389347
TCGA-ED-A7PX-01	Tumor	0.946784
TCGA-DD-AACO-01	Tumor	0.333948
TCGA-G3-A7M7-01	Tumor	0.884453
TCGA-DD-AAEH-01	Tumor	0.228391
TCGA-CC-5262-01	Tumor	0.529312
TCGA-2Y-A9H1-01	Tumor	0.346925
TCGA-BC-A10U-11	Normal	0.724168
TCGA-MI-A75I-01	Tumor	0.563073
TCGA-DD-AAE1-01	Tumor	0.499707
TCGA-G3-A3CH-11	Normal	0.263798
TCGA-DD-A1EI-11	Normal	1.86496
TCGA-CC-A7IE-01	Tumor	0.469001
TCGA-BC-A10Z-11	Normal	1.45085
TCGA-ZS-A9CE-01	Tumor	0.874662
TCGA-ED-A7PZ-01	Tumor	1.07596
TCGA-ED-A8O6-01	Tumor	0.422985
TCGA-2Y-A9H5-01	Tumor	0.451238
TCGA-BC-A10Y-11	Normal	0.612608
TCGA-CC-A3MB-01	Tumor	1.53677
TCGA-ZP-A9CZ-01	Tumor	0.379501
TCGA-2Y-A9GW-01	Tumor	1.00947
TCGA-BC-A10X-01	Tumor	0.464009
TCGA-DD-A39Z-01	Tumor	0.469579
TCGA-2Y-A9GT-01	Tumor	0.383497
TCGA-G3-AAV4-01	Tumor	0.512144
TCGA-BC-A3KF-01	Tumor	0.734634
TCGA-EP-A3JL-01	Tumor	0.225986
TCGA-BD-A2L6-11	Normal	0.261374
TCGA-BD-A2L6-01	Tumor	1.06991
TCGA-DD-AAVU-01	Tumor	0.188678
TCGA-BC-A10R-11	Normal	0.87906
TCGA-DD-A4NB-01	Tumor	1.2659
TCGA-G3-AAV2-01	Tumor	0.781091
TCGA-DD-AACM-01	Tumor	0.278414
TCGA-DD-A1EF-01	Tumor	0.42293
TCGA-G3-A25W-01	Tumor	1.29898
TCGA-T1-A6J8-01	Tumor	0.230037
TCGA-CC-A3MC-01	Tumor	0.345376
TCGA-DD-AAD3-01	Tumor	0.162624
TCGA-DD-A1ED-01	Tumor	1.09835
TCGA-G3-AAV5-01	Tumor	0.698509
TCGA-DD-A39X-11	Normal	0.261722
TCGA-2Y-A9GU-01	Tumor	0.356855
TCGA-CC-A9FW-01	Tumor	0.872951
TCGA-WX-AA46-01	Tumor	1.35454
TCGA-2Y-A9H4-01	Tumor	0.301835
TCGA-ZS-A9CF-01	Tumor	1.13707
TCGA-DD-AACJ-01	Tumor	0.236943
TCGA-ED-A627-01	Tumor	0.361722
TCGA-DD-A1EK-01	Tumor	0.342858
TCGA-MI-A75C-01	Tumor	0.424451
TCGA-DD-A113-01	Tumor	0.376958
TCGA-DD-AAC9-01	Tumor	0.214504
TCGA-DD-AAEA-01	Tumor	0.529548
TCGA-UB-AA0U-01	Tumor	0.21505
TCGA-DD-AAE8-01	Tumor	0.193648
TCGA-CC-A9FV-01	Tumor	0.357239
TCGA-YA-A8S7-01	Tumor	0.235055
TCGA-DD-AACZ-01	Tumor	0.389561
TCGA-RC-A6M5-01	Tumor	0.199562
TCGA-G3-AAUZ-01	Tumor	0.536686
TCGA-CC-A7IF-01	Tumor	0.984581
TCGA-5R-AA1D-01	Tumor	1.64339
TCGA-CC-A123-01	Tumor	0.558756
TCGA-DD-AADY-01	Tumor	0.778443
TCGA-UB-AA0V-01	Tumor	0.532031
TCGA-DD-AAEB-01	Tumor	0.226435
TCGA-EP-A3RK-11	Normal	0.929604
TCGA-ZS-A9CF-02	Tumor	0.249426
TCGA-DD-A118-01	Tumor	0.602599
TCGA-ED-A97K-01	Tumor	0.318058
TCGA-DD-AAVQ-01	Tumor	0.309851
TCGA-HP-A5N0-01	Tumor	0.635574
TCGA-DD-AACU-01	Tumor	0.255537
TCGA-EP-A12J-11	Normal	0.719192
TCGA-DD-AAVV-01	Tumor	0.157768
TCGA-2Y-A9GS-01	Tumor	0.406726
TCGA-ZP-A9CV-01	Tumor	0.250671
TCGA-4R-AA8I-01	Tumor	1.08874
TCGA-DD-AADP-01	Tumor	0.251371
TCGA-ED-A7PY-01	Tumor	0.945446
TCGA-DD-A116-11	Normal	0.618054
TCGA-DD-A116-01	Tumor	0.650221
TCGA-NI-A4U2-01	Tumor	1.02448
TCGA-DD-AAE6-01	Tumor	0.293629
TCGA-DD-A3A4-01	Tumor	1.90623
TCGA-2Y-A9HB-01	Tumor	0.29565
TCGA-DD-A73A-01	Tumor	1.09407
TCGA-G3-A3CI-01	Tumor	1.3537
TCGA-EP-A26S-01	Tumor	0.838661
TCGA-CC-A7IL-01	Tumor	0.64138
TCGA-G3-A25S-01	Tumor	0.532211
TCGA-DD-AAEG-01	Tumor	0.272674
TCGA-G3-A25U-01	Tumor	1.87468
TCGA-DD-A39Y-01	Tumor	0.300251
TCGA-DD-AAE4-01	Tumor	0.553123
TCGA-DD-A4ND-01	Tumor	0.451361
TCGA-CC-5260-01	Tumor	0.444687
TCGA-2Y-A9GX-01	Tumor	0.856203
TCGA-BD-A3EP-11	Normal	0.442321
TCGA-ED-A7XP-01	Tumor	0.479193
TCGA-FV-A2QR-11	Normal	0.316462
TCGA-FV-A2QR-01	Tumor	0.560818
TCGA-DD-A3A5-11	Normal	1.25012
TCGA-DD-AACY-01	Tumor	0.288731
TCGA-DD-A39V-01	Tumor	0.189165
TCGA-DD-A39V-11	Normal	0.448136
TCGA-G3-A25V-01	Tumor	0.207389
TCGA-BW-A5NO-01	Tumor	0.581258
TCGA-2Y-A9H9-01	Tumor	1.07558
TCGA-RC-A7S9-01	Tumor	0.974449
TCGA-CC-A9FS-01	Tumor	1.18011
TCGA-EP-A3RK-01	Tumor	0.422217
TCGA-UB-A7MC-01	Tumor	0.600903
