# Supplementary material for: miR-4484 suppresses hepatocellular carcinoma progression via targeting KIF2C
Source: RNA Biol. 2025 Oct 2;22(1):1–20. doi: 10.1080/15476286.2025.2569192 (PMC12498537; doi:10.1080/15476286.2025.2569192)
Supplement: Table S10 miRTarBase.xlsx [file KRNB_A_2569192_SM1637.xlsx]

## Sheet: search_result
ID	Species(miRNA)	Species(Target)	miRNA	Target genes
MIRT060975	hsa	hsa	hsa-miR-4484	LAMC1
MIRT138452	hsa	hsa	hsa-miR-4484	KIF2C
MIRT177401	hsa	hsa	hsa-miR-4484	ZMYND11
MIRT312881	hsa	hsa	hsa-miR-4484	NPM1
MIRT442006	hsa	hsa	hsa-miR-4484	NDUFV3
MIRT442412	hsa	hsa	hsa-miR-4484	LIMD1
MIRT442740	hsa	hsa	hsa-miR-4484	SERINC5
MIRT443601	hsa	hsa	hsa-miR-4484	ZNF91
MIRT446377	hsa	hsa	hsa-miR-4484	THSD4
MIRT452227	hsa	hsa	hsa-miR-4484	HAVCR1
MIRT453381	hsa	hsa	hsa-miR-4484	CACNA2D2
MIRT459644	hsa	hsa	hsa-miR-4484	GABARAP
MIRT462413	hsa	hsa	hsa-miR-4484	RBM28
MIRT464497	hsa	hsa	hsa-miR-4484	UCK2
MIRT466702	hsa	hsa	hsa-miR-4484	TAF13
MIRT467764	hsa	hsa	hsa-miR-4484	SLC30A7
MIRT469972	hsa	hsa	hsa-miR-4484	PTPRF
MIRT475960	hsa	hsa	hsa-miR-4484	GXYLT1
MIRT477657	hsa	hsa	hsa-miR-4484	EFNA1
MIRT484149	hsa	hsa	hsa-miR-4484	LRRC45
MIRT485319	hsa	hsa	hsa-miR-4484	MZT1
MIRT485657	hsa	hsa	hsa-miR-4484	CYP1B1
MIRT490998	hsa	hsa	hsa-miR-4484	PEBP1
MIRT494144	hsa	hsa	hsa-miR-4484	CTC1
MIRT497826	hsa	hsa	hsa-miR-4484	KPNB1
MIRT498821	hsa	hsa	hsa-miR-4484	PTCH2
MIRT498851	hsa	hsa	hsa-miR-4484	LITAF
MIRT499660	hsa	hsa	hsa-miR-4484	SDR42E1
MIRT502926	hsa	hsa	hsa-miR-4484	CDC42SE1
MIRT503757	hsa	hsa	hsa-miR-4484	CEP19
MIRT507752	hsa	hsa	hsa-miR-4484	CERS2
MIRT530701	hsa	hsa	hsa-miR-4484	P2RY1
MIRT532968	hsa	hsa	hsa-miR-4484	ZNF148
MIRT535185	hsa	hsa	hsa-miR-4484	PLEKHA8
MIRT538750	hsa	hsa	hsa-miR-4484	CADM1
MIRT543857	hsa	hsa	hsa-miR-4484	APIP
MIRT558801	hsa	hsa	hsa-miR-4484	CDON
MIRT560209	hsa	hsa	hsa-miR-4484	AK4
MIRT563828	hsa	hsa	hsa-miR-4484	RIPK4
MIRT564595	hsa	hsa	hsa-miR-4484	ZNF791
MIRT566184	hsa	hsa	hsa-miR-4484	PTPN14
MIRT567151	hsa	hsa	hsa-miR-4484	INO80D
MIRT568485	hsa	hsa	hsa-miR-4484	ARL5B
MIRT613419	hsa	hsa	hsa-miR-4484	XRCC3
MIRT627234	hsa	hsa	hsa-miR-4484	ZBTB7A
MIRT668979	hsa	hsa	hsa-miR-4484	CLCN3
MIRT693128	hsa	hsa	hsa-miR-4484	SCNM1
MIRT695609	hsa	hsa	hsa-miR-4484	GATAD1
MIRT699745	hsa	hsa	hsa-miR-4484	SEPHS1
MIRT700068	hsa	hsa	hsa-miR-4484	RPL14
MIRT700252	hsa	hsa	hsa-miR-4484	RBMS2
MIRT708473	hsa	hsa	hsa-miR-4484	MAPKAPK5
MIRT723033	hsa	hsa	hsa-miR-4484	APP
MIRT733695	hsa	hsa	hsa-miR-4484	Mmp21
