# Supplementary material for: miR-4484 suppresses hepatocellular carcinoma progression via targeting KIF2C
Source: RNA Biol. 2025 Oct 2;22(1):1–20. doi: 10.1080/15476286.2025.2569192 (PMC12498537; doi:10.1080/15476286.2025.2569192)
Supplement: Table S11 miR4484 target gene predicted venn.xlsx [file KRNB_A_2569192_SM1635.xlsx]

## Sheet: Sheet1
10 common elements in "miRTarBase", "targetscan" and "mirwalk":
KIF2C
SERINC5
GABARAP
CYP1B1
PEBP1
PTCH2
LITAF
CERS2
ZNF791
APP
