# Supplementary material for: miR-4484 suppresses hepatocellular carcinoma progression via targeting KIF2C
Source: RNA Biol. 2025 Oct 2;22(1):1–20. doi: 10.1080/15476286.2025.2569192 (PMC12498537; doi:10.1080/15476286.2025.2569192)
Supplement: Table S8 TargetScan predicted targets.xlsx [file KRNB_A_2569192_SM1634.xlsx]

## Sheet: Cumulative  score <-0.2 
Target genes
MAP3K7CL	NACC1	G3BP2	ZNF672
ZNF30	SLC1A2	MAT1A	WNT5A
HSD11B1L	ZNF639	FUCA1	MINOS1
YBX1	NPPB	AC069547.1	TADA2B
USP13	DDX17	KCNK13	COX17
C10orf115	AIP	FHL2	RP11-1396O13.13
ZNF737	APIP	VAPA	ZNF627
AC015987.2	FETUB	TM4SF1	RAB33B
NYAP2	AC138655.1	CC2D1B	GPALPP1
RP11-834C11.12	CCDC144NL	PTCH2	FOXP1
ZNF791	RP11-386G21.2	UBE2NL	MAGEA11
ZNF616	ANKRD39	PSEN2	MAP3K8
NME4	LDHB	TSN	FAXDC2
SACM1L	DDAH1	OSTC	ING5
CTAGE15	LRRC8B	CTGF	VAMP3
CTAGE6	C2orf83	CPSF3L	FKRP
SHC2	GABARAP	MLLT10	GOLGA8O
ZNF107	ZNF558	POP5	TBK1
RP11-422N16.3	UBA2	HECTD3	GOLGA8R
TAF13	PDCD10	CST3	ZNF141
STK32A	RP11-268J15.5	PLP2	TCF7
HOXC5	TMEM154	SEC61B	MTMR12
SOD3	PDCD1LG2	SATB2	FAM175B
MRPL41	FITM2	ZIK1	COX4I1
CTAG1B	IGLON5	SLC25A43	EDA2R
CTAG1A	IQGAP1	ARPP21	SLC25A30
LCMT2	OTC	XG	ARID2
ZNF479	TFEB	ENAH	PIGM
AATF	AL009178.1	PRR15L	BLZF1
ZNF268	TFPI2	AC012215.1	ZNF587B
MSRB3	KRTAP5-4	PBRM1	ZNF845
RAP2A	RABIF	MEMO1	EFNA1
SULT4A1	RETSAT	EFNA2	VPS52
AP1S1	RBPJ	SPRY2	DIMT1
HECTD2	HES1	TMEM179B	CD2BP2
ADAM8	APP	CLEC4M	SEH1L
B4GALT1	BAIAP2L1	MLF2	PIM1
RP11-318A15.7	KRTAP5-1	NABP1	GOLGA8H
ZNF98	TM9SF1	GPR31	RAPGEF2
ANLN	NHLH1	ZSCAN22	GOLGA8K
IER3	THAP4	SNX30	GOLGA8N
CCDC3	MLIP	ERMN	SLC2A12
LITAF	RAP2B	CALU	RASSF3
FOXE1	C2orf69	SSR3	ETV5
OSTM1	MCUR1	PHPT1	MAX
RECQL	CYP1B1	RSL24D1	ZNF486
P2RY1	CARM1	C3orf72	CXXC1
SLCO1B3	ARHGEF6	ZNF675	ZSCAN23
RP11-1102P16.1	HIST2H2BE	RIMKLB	PLCL1
IQCK	EEPD1	UBE2E3	F8A1
KIF22	FAM20B	RAB3A	CLK3
PSMG4	ZNF492	PDZD9	PDYN
LRRC16A	ZNF677	ZNF780B	CCSAP
GLUD2	HIST2H4B	NUP214	AP1G1
R3HDM1	TXN2	TMEM128	F8A2
PPP1R18	PEBP1	TMEM26	F8A3
NGFRAP1	TEAD1	MYF6	PAK7
SPRYD4	RNASEL	KLHL8	C9orf72
FSIP1	PTP4A3	C7orf65	KM-PA-2
EIF4A2	BEST1	TBX22	LRRC45
CTD-2140B24.4	RIT2	C8orf31	RD3
CFC1B	C17orf97	APCDD1	ENPEP
PPP1R14B	MBP	MFSD11	ZNF835
SKAP1	EIF4E	HPS1	TMEM62
ZNF488	SEPT11	DDIT4L	GOLGA8M
CFC1	GLUD1	DUSP5	PPP2R5C
EXD2	ZNF821	USP45	GOLGA8I
PCGF3	STC1	SERINC5	CLHC1
OLFM2	NUP160	CIAO1	C10orf25
NR4A1	STOM	FAM71E2	PNRC2
RRAGA	AADACL4	NETO1	HNRNPA1
ZBTB47	CBY1	ZNF117	ZNF77
SELT	PCDHB3	DAK	MVB12A
SKP2	CTB-186H2.3	CMKLR1	TMEM64
PSD3	GPR12	PPAP2A	TNFRSF9
PABPN1	SLCO2B1	C9orf43	ST3GAL3
G6PC2	HLA-DQA1	GOLGA8J	C9orf62
PCDHB4	ATP5F1	ZNF763	MAP1LC3B
BHLHE40	C16orf87	WDR6	PM20D2
VAPB	ZMPSTE24	MPL	RFTN2
ATM	HIST2H4A	ZNF565	GATAD2A
ATP5S	LRRC7	BLCAP	EIF2AK1
CC2D2A	GPR15	PLEKHO2	SELRC1
SMG7	IGF2R	CILP	BMP2K
PTDSS1	TBCB	UBXN10	RNPC3
NPM1	ENY2	AMZ2	NT5E
AL354808.2	MMD	EMC10	TMEM52B
ZNF302	ITGB1	C7orf41	SPIN1
CDK4	REL	SLC25A36	SH3TC2
AK3	CCT8L2	AP4S1	DLG1
RAB11FIP2	DOK5	CCDC121	FAIM3
ZNF253	ITFG1	C3orf58	INSM1
BCL2L2-PABPN1	SLC37A4	NHLRC3	RAD54B
ZNF772	ZDHHC15	PTPRA	ASCC1
RHOU	ZNF582	ZNF788	HES7
TXNDC2	DOC2A	DBF4B	FUNDC2
C9orf9	GATA6	MYADM	RAB3B
ISCA1	ZNF416	CYP4V2	HS6ST2
LAMB3	CERS2	ZMAT3	BOP1
SCARB1	AXIN2	ORC6	DKFZP667F0711
ZNF728	UNG	GOSR2	SLC28A1
GRPEL2	CD69	CLEC4D	TAL1
KIF2C	TMEM38A	TAF4	CRCP
P2RY10	IFNW1	NRP2	ZNF596
TMED2	BCKDHB	DKFZP434H0512	TRMT13
RBFOX2	ARHGAP32	AL353791.1	SEC22C
ZNF792	RFX6	TET2	RCAN2
PPP2R3C	COX7B	URI1	RPSAP58
ZNF676	GINS4	FSHB	MAPK4
SLC25A28	KLHL42	TP53INP1	FOXD4L3
BX088651.1	PALM3	MYLIP	SLC22A15
GALNS	C2orf80	PARM1	FOXD4L6
FRG1B	SPO11	MOB1B	UBL3
POLR1C	PVRL4	ATP8B3	SLC39A2
CHDC2	NIPAL3	ACHE	ANGEL2
MYLK4	AC006372.1	C12orf61	DAG1
ZFP69B	FBXO34	LIX1L	PRPF38A
ANXA1	SUCO	CKAP2	POLR2C
SURF1	NKIRAS1	PLEKHH1	DIRAS3
C17orf96	MRPS6	ZNF267	FAM20C
ZMYM6NB	MYCN	MORN4	ZNF544
FAM49B	PRR3	PAX8	ADAMTS20
BPHL	SMAP2	SGPP1	ZNF667
AFAP1	MTHFD2	CBX3
ARPC3	AGO3	TMC7
KRTAP4-2	CDC5L	LRRC63
ZNF395	SLC17A2	DEPTOR
CASC3	ZNF696	TP53TG3B
SGOL2	RABAC1	FBXO11
EPGN	PARP9	LRFN2
C18orf25	CHPF	PROSER2
LRMP	ZNF705B	TP53TG3
RAB31	ZNF705D	TP53TG3D
ATOX1	ZNF99	TTPAL
EVI5	FFAR3	NCAM1
ACP6	DNAJC5B	ZNF697
BRE	IDO2	ZNF578
RP11-362K2.2	FAM83F	POLR3B
TMEM184B	KRT74	TP53TG3C
PATL2	PIK3C2A	DHX15
