# Supplementary material for: miR-4484 suppresses hepatocellular carcinoma progression via targeting KIF2C
Source: RNA Biol. 2025 Oct 2;22(1):1–20. doi: 10.1080/15476286.2025.2569192 (PMC12498537; doi:10.1080/15476286.2025.2569192)
Supplement: Table S12 KIF2C expression.xlsx [file KRNB_A_2569192_SM1633.xlsx]

## Sheet: Sheet1
sample_ID	Tissue type	KIF2C
TCGA-CC-A7II-01	Tumor	11.2
TCGA-CC-A3M9-01	Tumor	11.1
TCGA-G3-A7M9-01	Tumor	11.09
TCGA-BC-A10W-01	Tumor	10.77
TCGA-BC-A216-01	Tumor	10.66
TCGA-CC-A7IJ-01	Tumor	10.66
TCGA-G3-AAV7-01	Tumor	10.54
TCGA-CC-A8HT-01	Tumor	10.44
TCGA-CC-A5UE-01	Tumor	10.41
TCGA-BW-A5NQ-01	Tumor	10.39
TCGA-CC-A1HT-01	Tumor	10.21
TCGA-CC-5264-01	Tumor	10.17
TCGA-DD-AACL-01	Tumor	10.16
TCGA-DD-A39Y-01	Tumor	10.13
TCGA-CC-5263-01	Tumor	10.02
TCGA-CC-A7IG-01	Tumor	9.899
TCGA-BC-A3KG-01	Tumor	9.878
TCGA-2Y-A9GY-01	Tumor	9.835
TCGA-RC-A6M6-01	Tumor	9.817
TCGA-DD-A114-01	Tumor	9.805
TCGA-QA-A7B7-01	Tumor	9.786
TCGA-FV-A4ZP-01	Tumor	9.724
TCGA-CC-A9FU-01	Tumor	9.695
TCGA-DD-AACH-01	Tumor	9.668
TCGA-CC-A3MA-01	Tumor	9.661
TCGA-CC-A8HU-01	Tumor	9.647
TCGA-BC-A69H-01	Tumor	9.631
TCGA-RC-A6M3-01	Tumor	9.611
TCGA-DD-AADC-01	Tumor	9.61
TCGA-DD-AADN-01	Tumor	9.597
TCGA-YA-A8S7-01	Tumor	9.579
TCGA-BC-A8YO-01	Tumor	9.576
TCGA-CC-A5UD-01	Tumor	9.56
TCGA-2Y-A9H0-01	Tumor	9.53
TCGA-DD-AADD-01	Tumor	9.491
TCGA-DD-AACV-01	Tumor	9.446
TCGA-DD-AACG-01	Tumor	9.438
TCGA-DD-AACP-01	Tumor	9.411
TCGA-G3-A5SI-01	Tumor	9.374
TCGA-KR-A7K7-01	Tumor	9.339
TCGA-5C-AAPD-01	Tumor	9.301
TCGA-DD-AACZ-01	Tumor	9.296
TCGA-BC-4073-01	Tumor	9.295
TCGA-DD-A4NQ-01	Tumor	9.293
TCGA-DD-AA3A-01	Tumor	9.293
TCGA-G3-A25X-01	Tumor	9.272
TCGA-RC-A7S9-01	Tumor	9.241
TCGA-EP-A2KA-01	Tumor	9.227
TCGA-WQ-A9G7-01	Tumor	9.225
TCGA-DD-A4NE-01	Tumor	9.214
TCGA-UB-A7MF-01	Tumor	9.177
TCGA-CC-5258-01	Tumor	9.175
TCGA-ZP-A9CZ-01	Tumor	9.165
TCGA-ED-A8O6-01	Tumor	9.151
TCGA-DD-A1EL-01	Tumor	9.121
TCGA-CC-A7IE-01	Tumor	9.117
TCGA-BC-4072-01	Tumor	9.111
TCGA-CC-A5UC-01	Tumor	9.109
TCGA-FV-A4ZQ-01	Tumor	9.106
TCGA-BC-A217-01	Tumor	9.104
TCGA-2Y-A9GS-01	Tumor	9.102
TCGA-2Y-A9H2-01	Tumor	9.093
TCGA-DD-AAD5-01	Tumor	9.063
TCGA-DD-AAE0-01	Tumor	9.058
TCGA-G3-A25T-01	Tumor	9.039
TCGA-DD-A3A7-01	Tumor	9.028
TCGA-DD-AAE6-01	Tumor	9.026
TCGA-CC-A3MB-01	Tumor	8.995
TCGA-RG-A7D4-01	Tumor	8.99
TCGA-UB-A7MA-01	Tumor	8.99
TCGA-BC-A10Y-01	Tumor	8.973
TCGA-G3-A5SJ-01	Tumor	8.97
TCGA-UB-A7MB-01	Tumor	8.955
TCGA-ED-A459-01	Tumor	8.953
TCGA-ZS-A9CF-01	Tumor	8.913
TCGA-K7-A5RG-01	Tumor	8.904
TCGA-CC-A7IK-01	Tumor	8.897
TCGA-CC-A123-01	Tumor	8.852
TCGA-DD-AACB-01	Tumor	8.848
TCGA-G3-AAV6-01	Tumor	8.847
TCGA-ED-A7XO-01	Tumor	8.828
TCGA-DD-AADW-01	Tumor	8.811
TCGA-DD-AAD6-01	Tumor	8.802
TCGA-G3-A25S-01	Tumor	8.792
TCGA-5C-A9VG-01	Tumor	8.786
TCGA-DD-A1EJ-01	Tumor	8.745
TCGA-2Y-A9H8-01	Tumor	8.745
TCGA-2V-A95S-01	Tumor	8.743
TCGA-ED-A7PZ-01	Tumor	8.74
TCGA-CC-5262-01	Tumor	8.737
TCGA-EP-A3RK-01	Tumor	8.73
TCGA-K7-AAU7-01	Tumor	8.714
TCGA-DD-AADV-01	Tumor	8.712
TCGA-CC-A8HV-01	Tumor	8.695
TCGA-XR-A8TD-01	Tumor	8.684
TCGA-UB-AA0U-01	Tumor	8.671
TCGA-CC-A8HS-01	Tumor	8.663
TCGA-DD-AADB-01	Tumor	8.634
TCGA-FV-A495-01	Tumor	8.633
TCGA-DD-AACO-01	Tumor	8.616
TCGA-DD-AADF-01	Tumor	8.599
TCGA-CC-A3MC-01	Tumor	8.588
TCGA-DD-AADO-01	Tumor	8.586
TCGA-CC-5260-01	Tumor	8.566
TCGA-DD-AACX-01	Tumor	8.547
TCGA-DD-AAE4-01	Tumor	8.537
TCGA-DD-AACC-01	Tumor	8.531
TCGA-G3-A25Y-01	Tumor	8.528
TCGA-ED-A7PX-01	Tumor	8.511
TCGA-DD-A4NJ-01	Tumor	8.5
TCGA-ED-A66Y-01	Tumor	8.498
TCGA-MI-A75I-01	Tumor	8.476
TCGA-BC-A112-01	Tumor	8.471
TCGA-G3-A7M6-01	Tumor	8.426
TCGA-DD-A4NR-01	Tumor	8.409
TCGA-DD-AAEI-01	Tumor	8.401
TCGA-DD-AADR-01	Tumor	8.392
TCGA-DD-AAVQ-01	Tumor	8.346
TCGA-G3-AAUZ-01	Tumor	8.332
TCGA-XR-A8TG-01	Tumor	8.314
TCGA-DD-AADM-01	Tumor	8.309
TCGA-BC-A10Q-01	Tumor	8.299
TCGA-BD-A2L6-01	Tumor	8.298
TCGA-WX-AA44-01	Tumor	8.298
TCGA-CC-5259-01	Tumor	8.262
TCGA-RC-A7SH-01	Tumor	8.228
TCGA-G3-A25U-01	Tumor	8.227
TCGA-DD-AAEA-01	Tumor	8.22
TCGA-EP-A2KB-01	Tumor	8.207
TCGA-DD-A4NN-01	Tumor	8.189
TCGA-FV-A3I1-01	Tumor	8.188
TCGA-DD-AACS-01	Tumor	8.166
TCGA-DD-A3A3-01	Tumor	8.132
TCGA-GJ-A6C0-01	Tumor	8.116
TCGA-DD-AAD8-01	Tumor	8.101
TCGA-UB-A7ME-01	Tumor	8.099
TCGA-DD-A113-01	Tumor	8.097
TCGA-DD-A4ND-01	Tumor	8.088
TCGA-DD-AAD2-01	Tumor	8.069
TCGA-DD-A39Z-01	Tumor	8.067
TCGA-DD-A11C-01	Tumor	7.996
TCGA-DD-AAD0-01	Tumor	7.996
TCGA-ED-A5KG-01	Tumor	7.984
TCGA-DD-A1EF-01	Tumor	7.974
TCGA-DD-A73G-01	Tumor	7.974
TCGA-DD-A115-01	Tumor	7.926
TCGA-DD-AACF-01	Tumor	7.925
TCGA-EP-A3JL-01	Tumor	7.912
TCGA-KR-A7K8-01	Tumor	7.905
TCGA-DD-A73F-01	Tumor	7.896
TCGA-G3-AAV3-01	Tumor	7.892
TCGA-DD-A1EG-01	Tumor	7.866
TCGA-WJ-A86L-01	Tumor	7.85
TCGA-ZP-A9D2-01	Tumor	7.84
TCGA-CC-A7IF-01	Tumor	7.829
TCGA-2Y-A9HA-01	Tumor	7.815
TCGA-UB-A7MC-01	Tumor	7.799
TCGA-DD-A1EI-01	Tumor	7.799
TCGA-4R-AA8I-01	Tumor	7.795
TCGA-RC-A7SF-01	Tumor	7.793
TCGA-ED-A66X-01	Tumor	7.791
TCGA-FV-A23B-01	Tumor	7.768
TCGA-MI-A75C-01	Tumor	7.76
TCGA-DD-A73B-01	Tumor	7.692
TCGA-PD-A5DF-01	Tumor	7.682
TCGA-DD-A1EC-01	Tumor	7.674
TCGA-RC-A6M4-01	Tumor	7.668
TCGA-BW-A5NO-01	Tumor	7.666
TCGA-BC-A10Z-01	Tumor	7.621
TCGA-2Y-A9H9-01	Tumor	7.613
TCGA-DD-AACW-01	Tumor	7.611
TCGA-DD-AAEG-01	Tumor	7.604
TCGA-DD-A3A5-01	Tumor	7.587
TCGA-DD-A11A-01	Tumor	7.574
TCGA-DD-A4NA-01	Tumor	7.543
TCGA-WX-AA47-01	Tumor	7.542
TCGA-FV-A3R2-01	Tumor	7.526
TCGA-CC-5261-01	Tumor	7.507
TCGA-DD-A3A1-01	Tumor	7.495
TCGA-DD-AAVU-01	Tumor	7.488
TCGA-UB-A7MD-01	Tumor	7.455
TCGA-G3-AAV5-01	Tumor	7.434
TCGA-GJ-A3OU-01	Tumor	7.428
TCGA-ED-A97K-01	Tumor	7.428
TCGA-G3-A3CH-01	Tumor	7.427
TCGA-DD-A39X-01	Tumor	7.401
TCGA-G3-AAV4-01	Tumor	7.38
TCGA-DD-A4NH-01	Tumor	7.369
TCGA-G3-A5SM-01	Tumor	7.363
TCGA-DD-AACQ-01	Tumor	7.36
TCGA-CC-A7IL-01	Tumor	7.355
TCGA-BC-A10U-01	Tumor	7.35
TCGA-DD-AADL-01	Tumor	7.327
TCGA-ED-A8O5-01	Tumor	7.311
TCGA-DD-AAE2-01	Tumor	7.304
TCGA-2Y-A9GU-01	Tumor	7.294
TCGA-DD-AACK-01	Tumor	7.291
TCGA-BC-A10T-01	Tumor	7.284
TCGA-BW-A5NP-01	Tumor	7.251
TCGA-DD-AAVV-01	Tumor	7.25
TCGA-RC-A7SB-01	Tumor	7.231
TCGA-BD-A3EP-01	Tumor	7.226
TCGA-BC-A3KF-01	Tumor	7.216
TCGA-DD-A1EE-01	Tumor	7.196
TCGA-O8-A75V-01	Tumor	7.183
TCGA-MI-A75E-01	Tumor	7.179
TCGA-CC-A9FW-01	Tumor	7.168
TCGA-KR-A7K2-01	Tumor	7.16
TCGA-2Y-A9H4-01	Tumor	7.151
TCGA-BC-A5W4-01	Tumor	7.149
TCGA-DD-AADK-01	Tumor	7.136
TCGA-ED-A7PY-01	Tumor	7.13
TCGA-DD-AAEH-01	Tumor	7.109
TCGA-DD-A39V-01	Tumor	7.084
TCGA-DD-A1EA-01	Tumor	7.079
TCGA-GJ-A9DB-01	Tumor	7.077
TCGA-DD-A1EH-01	Tumor	7.052
TCGA-DD-AACA-01	Tumor	7.05
TCGA-ED-A7XP-01	Tumor	7.03
TCGA-WQ-AB4B-01	Tumor	7.03
TCGA-2Y-A9H5-01	Tumor	7.018
TCGA-G3-AAV1-01	Tumor	7.016
TCGA-DD-AAED-01	Tumor	7.008
TCGA-DD-AAEE-01	Tumor	6.974
TCGA-2Y-A9GW-01	Tumor	6.958
TCGA-DD-AAVR-01	Tumor	6.944
TCGA-DD-A73A-01	Tumor	6.942
TCGA-2Y-A9GX-01	Tumor	6.933
TCGA-2Y-A9H7-01	Tumor	6.926
TCGA-DD-AACD-01	Tumor	6.922
TCGA-DD-AAVZ-01	Tumor	6.89
TCGA-XR-A8TF-01	Tumor	6.861
TCGA-DD-AAE9-01	Tumor	6.837
TCGA-G3-A25Z-01	Tumor	6.803
TCGA-FV-A2QR-01	Tumor	6.797
TCGA-DD-AACI-01	Tumor	6.792
TCGA-DD-AAEK-01	Tumor	6.785
TCGA-MR-A8JO-01	Tumor	6.775
TCGA-K7-A6G5-01	Tumor	6.734
TCGA-ES-A2HS-01	Tumor	6.715
TCGA-DD-A118-01	Tumor	6.712
TCGA-KR-A7K0-01	Tumor	6.709
TCGA-BC-A10R-01	Tumor	6.689
TCGA-RC-A7SK-01	Tumor	6.673
TCGA-DD-AACU-01	Tumor	6.67
TCGA-DD-AAVS-01	Tumor	6.657
TCGA-DD-AAVP-01	Tumor	6.649
TCGA-DD-A1EK-01	Tumor	6.628
TCGA-DD-A119-01	Tumor	6.602
TCGA-HP-A5MZ-01	Tumor	6.6
TCGA-DD-AADY-01	Tumor	6.573
TCGA-ZP-A9CV-01	Tumor	6.57
TCGA-FV-A3I0-01	Tumor	6.56
TCGA-DD-AADP-01	Tumor	6.558
TCGA-FV-A496-01	Tumor	6.549
TCGA-CC-A7IH-01	Tumor	6.514
TCGA-EP-A12J-01	Tumor	6.511
TCGA-LG-A6GG-01	Tumor	6.509
TCGA-2Y-A9H3-01	Tumor	6.497
TCGA-DD-A116-01	Tumor	6.486
TCGA-EP-A2KC-01	Tumor	6.446
TCGA-MI-A75H-01	Tumor	6.441
TCGA-DD-AADJ-01	Tumor	6.431
TCGA-2Y-A9HB-01	Tumor	6.423
TCGA-5C-A9VH-01	Tumor	6.413
TCGA-2Y-A9GZ-01	Tumor	6.409
TCGA-XR-A8TC-01	Tumor	6.375
TCGA-DD-A3A6-01	Tumor	6.373
TCGA-DD-AAVW-01	Tumor	6.369
TCGA-DD-AACT-01	Tumor	6.369
TCGA-BC-A216-11	Normal	6.348
TCGA-DD-AAW2-01	Tumor	6.347
TCGA-DD-AADQ-01	Tumor	6.327
TCGA-FV-A2QQ-01	Tumor	6.286
TCGA-DD-AAW0-01	Tumor	6.28
TCGA-ZP-A9D4-01	Tumor	6.274
TCGA-DD-AAD3-01	Tumor	6.262
TCGA-G3-A3CK-01	Tumor	6.259
TCGA-DD-AACE-01	Tumor	6.239
TCGA-CC-A9FS-01	Tumor	6.2
TCGA-DD-AADI-01	Tumor	6.187
TCGA-DD-A3A9-01	Tumor	6.168
TCGA-2Y-A9GT-01	Tumor	6.13
TCGA-NI-A8LF-01	Tumor	6.096
TCGA-DD-AAD1-01	Tumor	6.091
TCGA-G3-A3CG-01	Tumor	6.082
TCGA-5R-AA1C-01	Tumor	6.058
TCGA-DD-AAE1-01	Tumor	6.001
TCGA-G3-A5SL-01	Tumor	5.997
TCGA-ED-A4XI-01	Tumor	5.958
TCGA-ZS-A9CE-01	Tumor	5.935
TCGA-BD-A3ER-01	Tumor	5.931
TCGA-G3-A25V-01	Tumor	5.916
TCGA-DD-AACJ-01	Tumor	5.913
TCGA-EP-A26S-01	Tumor	5.797
TCGA-DD-AADA-01	Tumor	5.794
TCGA-DD-AADG-01	Tumor	5.735
TCGA-ZP-A9CY-01	Tumor	5.722
TCGA-DD-AAW3-01	Tumor	5.679
TCGA-MI-A75G-01	Tumor	5.67
TCGA-2Y-A9H1-01	Tumor	5.665
TCGA-ES-A2HT-01	Tumor	5.665
TCGA-G3-AAV0-01	Tumor	5.648
TCGA-DD-AAC9-01	Tumor	5.629
TCGA-DD-A4NS-01	Tumor	5.584
TCGA-DD-A4NB-01	Tumor	5.547
TCGA-ED-A627-01	Tumor	5.522
TCGA-DD-A114-11	Normal	5.476
TCGA-DD-AAC8-01	Tumor	5.433
TCGA-5R-AAAM-01	Tumor	5.396
TCGA-G3-A3CI-01	Tumor	5.394
TCGA-ES-A2HT-11	Normal	5.363
TCGA-DD-A39W-01	Tumor	5.356
TCGA-2Y-A9H6-01	Tumor	5.353
TCGA-DD-AAEB-01	Tumor	5.316
TCGA-ED-A82E-01	Tumor	5.315
TCGA-DD-A73E-01	Tumor	5.302
TCGA-G3-A6UC-01	Tumor	5.279
TCGA-3K-AAZ8-01	Tumor	5.256
TCGA-DD-AACN-01	Tumor	5.24
TCGA-DD-A4NG-01	Tumor	5.216
TCGA-G3-A7M7-01	Tumor	5.176
TCGA-DD-AACY-01	Tumor	5.166
TCGA-DD-A1EB-01	Tumor	5.165
TCGA-ZS-A9CD-01	Tumor	5.152
TCGA-DD-A3A8-01	Tumor	5.142
TCGA-G3-A7M5-01	Tumor	5.116
TCGA-DD-A73D-01	Tumor	5.058
TCGA-DD-A3A4-01	Tumor	5.056
TCGA-DD-AAE7-01	Tumor	5.05
TCGA-BC-A69I-01	Tumor	5.038
TCGA-DD-A11B-01	Tumor	4.984
TCGA-DD-AADS-01	Tumor	4.955
TCGA-LG-A9QC-01	Tumor	4.953
TCGA-DD-A39Z-11	Normal	4.886
TCGA-DD-A11D-01	Tumor	4.861
TCGA-DD-A4NK-01	Tumor	4.855
TCGA-5R-AA1D-01	Tumor	4.84
TCGA-BC-A10Q-11	Normal	4.836
TCGA-DD-AADU-01	Tumor	4.829
TCGA-DD-A73C-01	Tumor	4.809
TCGA-FV-A3R3-01	Tumor	4.803
TCGA-BC-A10X-01	Tumor	4.798
TCGA-DD-A1EI-11	Normal	4.786
TCGA-ZP-A9D1-01	Tumor	4.74
TCGA-NI-A4U2-01	Tumor	4.737
TCGA-DD-A4NO-01	Tumor	4.731
TCGA-BD-A2L6-11	Normal	4.703
TCGA-ZP-A9D0-01	Tumor	4.67
TCGA-DD-A4NV-01	Tumor	4.653
TCGA-DD-AAVX-01	Tumor	4.649
TCGA-G3-A3CJ-01	Tumor	4.624
TCGA-CC-A9FV-01	Tumor	4.604
TCGA-DD-A4NI-01	Tumor	4.569
TCGA-XR-A8TE-01	Tumor	4.531
TCGA-DD-AAW1-01	Tumor	4.377
TCGA-MR-A520-01	Tumor	4.322
TCGA-LG-A9QD-01	Tumor	4.313
TCGA-BC-A110-01	Tumor	4.298
TCGA-DD-A116-11	Normal	4.297
TCGA-T1-A6J8-01	Tumor	4.28
TCGA-BC-A10S-01	Tumor	4.264
TCGA-HP-A5N0-01	Tumor	4.17
TCGA-DD-A4NL-01	Tumor	4.027
TCGA-G3-AAV2-01	Tumor	4.026
TCGA-FV-A23B-11	Normal	3.987
TCGA-FV-A2QR-11	Normal	3.945
TCGA-EP-A3RK-11	Normal	3.922
TCGA-RC-A6M5-01	Tumor	3.917
TCGA-DD-AAE3-01	Tumor	3.858
TCGA-K7-A5RF-01	Tumor	3.729
TCGA-DD-AAVY-01	Tumor	3.727
TCGA-DD-A11C-11	Normal	3.688
TCGA-DD-A118-11	Normal	3.68
TCGA-DD-A1EE-11	Normal	3.664
TCGA-DD-A3A3-11	Normal	3.651
TCGA-G3-A7M8-01	Tumor	3.636
TCGA-EP-A12J-11	Normal	3.609
TCGA-DD-A3A1-11	Normal	3.602
TCGA-DD-A1EH-11	Normal	3.54
TCGA-DD-A1EG-11	Normal	3.498
TCGA-BC-A10T-11	Normal	3.483
TCGA-DD-A1EJ-11	Normal	3.48
TCGA-2Y-A9GV-01	Tumor	3.479
TCGA-DD-A3A2-01	Tumor	3.366
TCGA-BC-A10X-11	Normal	3.362
TCGA-DD-A11A-11	Normal	3.344
TCGA-DD-A4NP-01	Tumor	3.324
TCGA-DD-A39X-11	Normal	3.31
TCGA-FV-A3R2-11	Normal	3.309
TCGA-DD-A1EL-11	Normal	3.308
TCGA-G3-A5SK-01	Tumor	3.236
TCGA-ZS-A9CG-01	Tumor	3.206
TCGA-DD-A39V-11	Normal	3.189
TCGA-DD-A11B-11	Normal	3.161
TCGA-BC-A10Y-11	Normal	3.109
TCGA-G3-A3CH-11	Normal	3.016
TCGA-DD-A4NF-01	Tumor	2.999
TCGA-UB-AA0V-01	Tumor	2.989
TCGA-DD-A3A5-11	Normal	2.984
TCGA-DD-A119-11	Normal	2.928
TCGA-WX-AA46-01	Tumor	2.927
TCGA-DD-A1EC-11	Normal	2.92
TCGA-DD-A113-11	Normal	2.834
TCGA-BC-A10W-11	Normal	2.81
TCGA-DD-A39W-11	Normal	2.798
TCGA-DD-A3A4-11	Normal	2.793
TCGA-DD-A1ED-01	Tumor	2.793
TCGA-DD-A3A2-11	Normal	2.72
TCGA-DD-A11D-11	Normal	2.563
TCGA-DD-A3A6-11	Normal	2.402
TCGA-DD-A3A8-11	Normal	2.392
TCGA-FV-A3I0-11	Normal	2.203
TCGA-BD-A3EP-11	Normal	2.203
TCGA-DD-A1EB-11	Normal	2.105
TCGA-BC-A10R-11	Normal	1.91
TCGA-EP-A26S-11	Normal	1.714
TCGA-BC-A10Z-11	Normal	1.696
TCGA-FV-A3I1-11	Normal	1.512
TCGA-BC-A10U-11	Normal	1.393
