# Supplementary material for: miR-4484 suppresses hepatocellular carcinoma progression via targeting KIF2C
Source: RNA Biol. 2025 Oct 2;22(1):1–20. doi: 10.1080/15476286.2025.2569192 (PMC12498537; doi:10.1080/15476286.2025.2569192)
Supplement: Table S13 expression of both miR4484 and KIF2C .xlsx [file KRNB_A_2569192_SM1631.xlsx]

## Sheet: miR-4484 & KIF2C
sample_ID	Tissue type	miR_4484	KIF2C
TCGA-2Y-A9GS-01	Tumor	0.406726	9.102
TCGA-2Y-A9GT-01	Tumor	0.383497	6.13
TCGA-2Y-A9GU-01	Tumor	0.356855	7.294
TCGA-2Y-A9GW-01	Tumor	1.00947	6.958
TCGA-2Y-A9GX-01	Tumor	0.856203	6.933
TCGA-2Y-A9H0-01	Tumor	0.827419	9.53
TCGA-2Y-A9H1-01	Tumor	0.346925	5.665
TCGA-2Y-A9H4-01	Tumor	0.301835	7.151
TCGA-2Y-A9H5-01	Tumor	0.451238	7.018
TCGA-2Y-A9H7-01	Tumor	0.857997	6.926
TCGA-2Y-A9H9-01	Tumor	1.07558	7.613
TCGA-2Y-A9HB-01	Tumor	0.29565	6.423
TCGA-3K-AAZ8-01	Tumor	0.676004	5.256
TCGA-4R-AA8I-01	Tumor	1.08874	7.795
TCGA-5C-A9VG-01	Tumor	0.537443	8.786
TCGA-5R-AA1D-01	Tumor	1.64339	4.84
TCGA-5R-AAAM-01	Tumor	0.275682	5.396
TCGA-BC-4072-01	Tumor	0.6157	9.111
TCGA-BC-4073-01	Tumor	0.334029	9.295
TCGA-BC-A10Q-01	Tumor	0.998537	8.299
TCGA-BC-A10S-01	Tumor	0.390407	4.264
TCGA-BC-A10U-01	Tumor	0.365462	7.35
TCGA-BC-A10X-01	Tumor	0.464009	4.798
TCGA-BC-A10Y-01	Tumor	0.805869	8.973
TCGA-BC-A10Z-01	Tumor	0.762875	7.621
TCGA-BC-A110-01	Tumor	0.421997	4.298
TCGA-BC-A216-01	Tumor	1.92614	10.66
TCGA-BC-A217-01	Tumor	0.192544	9.104
TCGA-BC-A3KF-01	Tumor	0.734634	7.216
TCGA-BC-A3KG-01	Tumor	2.63235	9.878
TCGA-BC-A5W4-01	Tumor	0.320711	7.149
TCGA-BC-A8YO-01	Tumor	0.311247	9.576
TCGA-BD-A2L6-01	Tumor	1.06991	8.298
TCGA-BD-A3EP-01	Tumor	0.297001	7.226
TCGA-BW-A5NO-01	Tumor	0.581258	7.666
TCGA-BW-A5NQ-01	Tumor	1.43337	10.39
TCGA-CC-5260-01	Tumor	0.444687	8.566
TCGA-CC-5261-01	Tumor	0.394262	7.507
TCGA-CC-5262-01	Tumor	0.529312	8.737
TCGA-CC-5264-01	Tumor	0.68234	10.17
TCGA-CC-A123-01	Tumor	0.558756	8.852
TCGA-CC-A3M9-01	Tumor	0.275659	11.1
TCGA-CC-A3MA-01	Tumor	0.389887	9.661
TCGA-CC-A3MB-01	Tumor	1.53677	8.995
TCGA-CC-A3MC-01	Tumor	0.345376	8.588
TCGA-CC-A7IE-01	Tumor	0.469001	9.117
TCGA-CC-A7IF-01	Tumor	0.984581	7.829
TCGA-CC-A7IL-01	Tumor	0.64138	7.355
TCGA-CC-A8HT-01	Tumor	0.747022	10.44
TCGA-CC-A9FS-01	Tumor	1.18011	6.2
TCGA-CC-A9FU-01	Tumor	0.394434	9.695
TCGA-CC-A9FV-01	Tumor	0.357239	4.604
TCGA-CC-A9FW-01	Tumor	0.872951	7.168
TCGA-DD-A113-01	Tumor	0.376958	8.097
TCGA-DD-A114-01	Tumor	0.313396	9.805
TCGA-DD-A115-01	Tumor	0.698886	7.926
TCGA-DD-A116-01	Tumor	0.650221	6.486
TCGA-DD-A118-01	Tumor	0.602599	6.712
TCGA-DD-A11B-01	Tumor	0.363799	4.984
TCGA-DD-A11C-01	Tumor	1.1366	7.996
TCGA-DD-A11D-01	Tumor	1.12163	4.861
TCGA-DD-A1EA-01	Tumor	1.22646	7.079
TCGA-DD-A1EB-01	Tumor	1.2163	5.165
TCGA-DD-A1EC-01	Tumor	2.89024	7.674
TCGA-DD-A1ED-01	Tumor	1.09835	2.793
TCGA-DD-A1EE-01	Tumor	0.299269	7.196
TCGA-DD-A1EF-01	Tumor	0.42293	7.974
TCGA-DD-A1EG-01	Tumor	0.204054	7.866
TCGA-DD-A1EH-01	Tumor	1.13638	7.052
TCGA-DD-A1EK-01	Tumor	0.342858	6.628
TCGA-DD-A1EL-01	Tumor	0.548139	9.121
TCGA-DD-A39V-01	Tumor	0.189165	7.084
TCGA-DD-A39W-01	Tumor	0.918241	5.356
TCGA-DD-A39X-01	Tumor	0.389347	7.401
TCGA-DD-A39Y-01	Tumor	0.300251	10.13
TCGA-DD-A39Z-01	Tumor	0.469579	8.067
TCGA-DD-A3A4-01	Tumor	1.90623	5.056
TCGA-DD-A3A5-01	Tumor	0.214539	7.587
TCGA-DD-A3A6-01	Tumor	0.746103	6.373
TCGA-DD-A3A7-01	Tumor	0.296873	9.028
TCGA-DD-A3A8-01	Tumor	0.853639	5.142
TCGA-DD-A4NB-01	Tumor	1.2659	5.547
TCGA-DD-A4ND-01	Tumor	0.451361	8.088
TCGA-DD-A4NI-01	Tumor	0.647156	4.569
TCGA-DD-A4NP-01	Tumor	0.367246	3.324
TCGA-DD-A4NV-01	Tumor	0.871056	4.653
TCGA-DD-A73A-01	Tumor	1.09407	6.942
TCGA-DD-A73D-01	Tumor	0.183024	5.058
TCGA-DD-AAC9-01	Tumor	0.214504	5.629
TCGA-DD-AACA-01	Tumor	0.297183	7.05
TCGA-DD-AACA-02	Tumor	0.677779	7.979
TCGA-DD-AACB-01	Tumor	0.280621	8.848
TCGA-DD-AACE-01	Tumor	0.805685	6.239
TCGA-DD-AACF-01	Tumor	0.550525	7.925
TCGA-DD-AACH-01	Tumor	0.144896	9.668
TCGA-DD-AACI-01	Tumor	0.215477	6.792
TCGA-DD-AACJ-01	Tumor	0.236943	5.913
TCGA-DD-AACN-01	Tumor	0.586544	5.24
TCGA-DD-AACO-01	Tumor	0.333948	8.616
TCGA-DD-AACP-01	Tumor	0.268636	9.411
TCGA-DD-AACS-01	Tumor	0.227068	8.166
TCGA-DD-AACU-01	Tumor	0.255537	6.67
TCGA-DD-AACW-01	Tumor	0.335899	7.611
TCGA-DD-AACX-01	Tumor	0.837287	8.547
TCGA-DD-AACY-01	Tumor	0.288731	5.166
TCGA-DD-AACZ-01	Tumor	0.389561	9.296
TCGA-DD-AAD1-01	Tumor	0.452339	6.091
TCGA-DD-AAD2-01	Tumor	0.302617	8.069
TCGA-DD-AAD3-01	Tumor	0.162624	6.262
TCGA-DD-AADA-01	Tumor	0.231464	5.794
TCGA-DD-AADC-01	Tumor	0.260236	9.61
TCGA-DD-AADF-01	Tumor	0.654354	8.599
TCGA-DD-AADL-01	Tumor	0.394531	7.327
TCGA-DD-AADM-01	Tumor	0.247695	8.309
TCGA-DD-AADP-01	Tumor	0.251371	6.558
TCGA-DD-AADQ-01	Tumor	0.608705	6.327
TCGA-DD-AADR-01	Tumor	1.61925	8.392
TCGA-DD-AADS-01	Tumor	0.206474	4.955
TCGA-DD-AADU-01	Tumor	1.31236	4.829
TCGA-DD-AADW-01	Tumor	0.382051	8.811
TCGA-DD-AADY-01	Tumor	0.778443	6.573
TCGA-DD-AAE1-01	Tumor	0.499707	6.001
TCGA-DD-AAE2-01	Tumor	0.823988	7.304
TCGA-DD-AAE4-01	Tumor	0.553123	8.537
TCGA-DD-AAE6-01	Tumor	0.293629	9.026
TCGA-DD-AAEA-01	Tumor	0.529548	8.22
TCGA-DD-AAEB-01	Tumor	0.226435	5.316
TCGA-DD-AAED-01	Tumor	0.292563	7.008
TCGA-DD-AAEE-01	Tumor	0.860418	6.974
TCGA-DD-AAEG-01	Tumor	0.272674	7.604
TCGA-DD-AAEH-01	Tumor	0.228391	7.109
TCGA-DD-AAEI-01	Tumor	0.402875	8.401
TCGA-DD-AAEK-01	Tumor	0.4855	6.785
TCGA-DD-AAVQ-01	Tumor	0.309851	8.346
TCGA-DD-AAVU-01	Tumor	0.188678	7.488
TCGA-DD-AAVV-01	Tumor	0.157768	7.25
TCGA-DD-AAVZ-01	Tumor	0.2952	6.89
TCGA-DD-AAW0-01	Tumor	0.414883	6.28
TCGA-ED-A627-01	Tumor	0.361722	5.522
TCGA-ED-A7PX-01	Tumor	0.946784	8.511
TCGA-ED-A7PY-01	Tumor	0.945446	7.13
TCGA-ED-A7PZ-01	Tumor	1.07596	8.74
TCGA-ED-A7XO-01	Tumor	1.60668	8.828
TCGA-ED-A7XP-01	Tumor	0.479193	7.03
TCGA-ED-A82E-01	Tumor	0.623653	5.315
TCGA-ED-A8O5-01	Tumor	0.394735	7.311
TCGA-ED-A8O6-01	Tumor	0.422985	9.151
TCGA-ED-A97K-01	Tumor	0.318058	7.428
TCGA-EP-A12J-01	Tumor	0.25496	6.511
TCGA-EP-A26S-01	Tumor	0.838661	5.797
TCGA-EP-A3JL-01	Tumor	0.225986	7.912
TCGA-EP-A3RK-01	Tumor	0.422217	8.73
TCGA-ES-A2HS-01	Tumor	0.480632	6.715
TCGA-FV-A23B-01	Tumor	0.662187	7.768
TCGA-FV-A2QR-01	Tumor	0.560818	6.797
TCGA-FV-A3I1-01	Tumor	0.506493	8.188
TCGA-FV-A4ZQ-01	Tumor	0.48805	9.106
TCGA-G3-A25S-01	Tumor	0.532211	8.792
TCGA-G3-A25T-01	Tumor	0.45708	9.039
TCGA-G3-A25U-01	Tumor	1.87468	8.227
TCGA-G3-A25V-01	Tumor	0.207389	5.916
TCGA-G3-A25Y-01	Tumor	0.739203	8.528
TCGA-G3-A25Z-01	Tumor	0.248213	6.803
TCGA-G3-A3CG-01	Tumor	1.89195	6.082
TCGA-G3-A3CH-01	Tumor	1.16024	7.427
TCGA-G3-A3CI-01	Tumor	1.3537	5.394
TCGA-G3-A3CJ-01	Tumor	0.373778	4.624
TCGA-G3-A3CK-01	Tumor	0.293634	6.259
TCGA-G3-A5SI-01	Tumor	0.609439	9.374
TCGA-G3-A5SJ-01	Tumor	0.41902	8.97
TCGA-G3-A5SK-01	Tumor	0.412563	3.236
TCGA-G3-A6UC-01	Tumor	0.701789	5.279
TCGA-G3-A7M7-01	Tumor	0.884453	5.176
TCGA-G3-A7M9-01	Tumor	0.528873	11.09
TCGA-G3-AAUZ-01	Tumor	0.536686	8.332
TCGA-G3-AAV1-01	Tumor	0.380268	7.016
TCGA-G3-AAV2-01	Tumor	0.781091	4.026
TCGA-G3-AAV4-01	Tumor	0.512144	7.38
TCGA-G3-AAV5-01	Tumor	0.698509	7.434
TCGA-HP-A5MZ-01	Tumor	0.307304	6.6
TCGA-HP-A5N0-01	Tumor	0.635574	4.17
TCGA-K7-A5RG-01	Tumor	0.376647	8.904
TCGA-K7-AAU7-01	Tumor	0.863187	8.714
TCGA-KR-A7K7-01	Tumor	1.2442	9.339
TCGA-KR-A7K8-01	Tumor	1.21419	7.905
TCGA-LG-A6GG-01	Tumor	0.539596	6.509
TCGA-LG-A9QC-01	Tumor	0.325584	4.953
TCGA-MI-A75C-01	Tumor	0.424451	7.76
TCGA-MI-A75E-01	Tumor	1.08516	7.179
TCGA-MI-A75G-01	Tumor	1.68678	5.67
TCGA-MI-A75I-01	Tumor	0.563073	8.476
TCGA-MR-A520-01	Tumor	1.10214	4.322
TCGA-MR-A8JO-01	Tumor	0.700325	6.775
TCGA-NI-A4U2-01	Tumor	1.02448	4.737
TCGA-NI-A8LF-01	Tumor	1.04522	6.096
TCGA-O8-A75V-01	Tumor	0.368008	7.183
TCGA-QA-A7B7-01	Tumor	0.311682	9.786
TCGA-RC-A6M3-01	Tumor	0.61479	9.611
TCGA-RC-A6M5-01	Tumor	0.199562	3.917
TCGA-RC-A6M6-01	Tumor	0.331236	9.817
TCGA-RC-A7S9-01	Tumor	0.974449	9.241
TCGA-RC-A7SB-01	Tumor	0.543587	7.231
TCGA-RC-A7SF-01	Tumor	0.341816	7.793
TCGA-RC-A7SK-01	Tumor	0.475386	6.673
TCGA-T1-A6J8-01	Tumor	0.230037	4.28
TCGA-UB-A7MB-01	Tumor	0.818649	8.955
TCGA-UB-A7MC-01	Tumor	0.600903	7.799
TCGA-UB-A7MD-01	Tumor	0.237221	7.455
TCGA-UB-A7ME-01	Tumor	0.462407	8.099
TCGA-UB-AA0U-01	Tumor	0.21505	8.671
TCGA-UB-AA0V-01	Tumor	0.532031	2.989
TCGA-WQ-A9G7-01	Tumor	1.18411	9.225
TCGA-WQ-AB4B-01	Tumor	0.270003	7.03
TCGA-WX-AA46-01	Tumor	1.35454	2.927
TCGA-WX-AA47-01	Tumor	1.53483	7.542
TCGA-XR-A8TC-01	Tumor	0.616461	6.375
TCGA-XR-A8TF-01	Tumor	0.684782	6.861
TCGA-YA-A8S7-01	Tumor	0.235055	9.579
TCGA-ZP-A9CV-01	Tumor	0.250671	6.57
TCGA-ZP-A9CY-01	Tumor	0.842509	5.722
TCGA-ZP-A9CZ-01	Tumor	0.379501	9.165
TCGA-ZP-A9D1-01	Tumor	0.237553	4.74
TCGA-ZP-A9D4-01	Tumor	0.748058	6.274
TCGA-ZS-A9CE-01	Tumor	0.874662	5.935
TCGA-ZS-A9CF-01	Tumor	1.13707	8.913
TCGA-ZS-A9CF-02	Tumor	0.249426	8.862
TCGA-ZS-A9CG-01	Tumor	0.900552	3.206
