# Supplementary material for: miR-4484 suppresses hepatocellular carcinoma progression via targeting KIF2C
Source: RNA Biol. 2025 Oct 2;22(1):1–20. doi: 10.1080/15476286.2025.2569192 (PMC12498537; doi:10.1080/15476286.2025.2569192)
Supplement: Table S9 mirwalk.xlsx [file KRNB_A_2569192_SM1630.xlsx]

## Sheet: miRWalk_miRNA_Targets_validated
Target genes
ZNF148
PLEKHA8
PABPN1
UCK2
CDON
RBFOX2
GATAD1
PTPRF
CTC1
AK4
ZNF791
GXYLT1
CLCN3
ARL5B
CERS2
APP
ZMYND11
XRCC3
MAPKAPK5
BCL2L2-PABPN1
THSD4
CADM1
ZBTB7A
RETSAT
INO80D
RBM28
SCNM1
KPNB1
CDC42SE1
NDUFV3
CENPO
SLC30A7
PTCH2
SERINC5
LITAF
PTPN14
KIF2C
GABARAP
HAVCR1
LIMD1
LAMC1
PEBP1
RBMS2
RPL14
CACNA2D2
MZT1
ANKRD23
CYP1B1
