# Supplementary material for: miR-4484 suppresses hepatocellular carcinoma progression via targeting KIF2C
Source: RNA Biol. 2025 Oct 2;22(1):1–20. doi: 10.1080/15476286.2025.2569192 (PMC12498537; doi:10.1080/15476286.2025.2569192)
Supplement: Table S6 miR4484 expression and OS.xlsx [file KRNB_A_2569192_SM1629.xlsx]

## Sheet: miR-4484 exp & OS
sample_ID	Tissue type	hsa-miR-4484	cutoff	group	OS_event	OS_time	OS_time(m)
TCGA-2Y-A9GS-01	Tumor	0.406726	0.7628	Low	1	724	24.1333
TCGA-2Y-A9GT-01	Tumor	0.383497	0.7628	Low	1	1624	54.1333
TCGA-2Y-A9GU-01	Tumor	0.356855	0.7628	Low	0	1939	64.6333
TCGA-2Y-A9GW-01	Tumor	1.00947	0.7628	High	1	1271	42.3667
TCGA-2Y-A9GX-01	Tumor	0.856203	0.7628	High	0	2442	81.4
TCGA-2Y-A9H0-01	Tumor	0.827419	0.7628	High	0	3675	122.5
TCGA-2Y-A9H1-01	Tumor	0.346925	0.7628	Low	1	1229	40.9667
TCGA-2Y-A9H4-01	Tumor	0.301835	0.7628	Low	0	1452	48.4
TCGA-2Y-A9H5-01	Tumor	0.451238	0.7628	Low	1	555	18.5
TCGA-2Y-A9H7-01	Tumor	0.857997	0.7628	High	0	1168	38.9333
TCGA-2Y-A9H9-01	Tumor	1.07558	0.7628	High	0	697	23.2333
TCGA-2Y-A9HB-01	Tumor	0.29565	0.7628	Low	0	260	8.66667
TCGA-3K-AAZ8-01	Tumor	0.676004	0.7628	Low	0	396	13.2
TCGA-4R-AA8I-01	Tumor	1.08874	0.7628	High	1	262	8.73333
TCGA-5C-A9VG-01	Tumor	0.537443	0.7628	Low	0	328	10.9333
TCGA-5R-AA1D-01	Tumor	1.64339	0.7628	High	0	449	14.9667
TCGA-5R-AAAM-01	Tumor	0.275682	0.7628	Low	1	46	1.53333
TCGA-BC-4072-01	Tumor	0.6157	0.7628	Low	1	1490	49.6667
TCGA-BC-4073-01	Tumor	0.334029	0.7628	Low	0	849	28.3
TCGA-BC-A10Q-01	Tumor	0.998537	0.7628	High	1	1135	37.8333
TCGA-BC-A10S-01	Tumor	0.390407	0.7628	Low	1	1423	47.4333
TCGA-BC-A10U-01	Tumor	0.365462	0.7628	Low	1	837	27.9
TCGA-BC-A10X-01	Tumor	0.464009	0.7628	Low	1	770	25.6667
TCGA-BC-A10Y-01	Tumor	0.805869	0.7628	High	1	711	23.7
TCGA-BC-A10Z-01	Tumor	0.762875	0.7628	High	1	34	1.13333
TCGA-BC-A110-01	Tumor	0.421997	0.7628	Low	1	2116	70.5333
TCGA-BC-A216-01	Tumor	1.92614	0.7628	High	0	1351	45.0333
TCGA-BC-A217-01	Tumor	0.192544	0.7628	Low	1	1397	46.5667
TCGA-BC-A3KF-01	Tumor	0.734634	0.7628	Low	0	8	0.266667
TCGA-BC-A3KG-01	Tumor	2.63235	0.7628	High	0	680	22.6667
TCGA-BC-A5W4-01	Tumor	0.320711	0.7628	Low	1	547	18.2333
TCGA-BC-A8YO-01	Tumor	0.311247	0.7628	Low	0	562	18.7333
TCGA-BD-A2L6-01	Tumor	1.06991	0.7628	High	0	1363	45.4333
TCGA-BD-A3EP-01	Tumor	0.297001	0.7628	Low	0	409	13.6333
TCGA-BW-A5NO-01	Tumor	0.581258	0.7628	Low	0	20	0.666667
TCGA-BW-A5NQ-01	Tumor	1.43337	0.7628	High	0	0	0
TCGA-CC-5260-01	Tumor	0.444687	0.7628	Low	1	87	2.9
TCGA-CC-5261-01	Tumor	0.394262	0.7628	Low	1	97	3.23333
TCGA-CC-5262-01	Tumor	0.529312	0.7628	Low	1	103	3.43333
TCGA-CC-5264-01	Tumor	0.68234	0.7628	Low	1	102	3.4
TCGA-CC-A123-01	Tumor	0.558756	0.7628	Low	0	219	7.3
TCGA-CC-A3M9-01	Tumor	0.275659	0.7628	Low	1	300	10
TCGA-CC-A3MA-01	Tumor	0.389887	0.7628	Low	1	303	10.1
TCGA-CC-A3MB-01	Tumor	1.53677	0.7628	High	1	315	10.5
TCGA-CC-A3MC-01	Tumor	0.345376	0.7628	Low	0	363	12.1
TCGA-CC-A7IE-01	Tumor	0.469001	0.7628	Low	1	217	7.23333
TCGA-CC-A7IF-01	Tumor	0.984581	0.7628	High	1	649	21.6333
TCGA-CC-A7IL-01	Tumor	0.64138	0.7628	Low	1	278	9.26667
TCGA-CC-A8HT-01	Tumor	0.747022	0.7628	Low	1	140	4.66667
TCGA-CC-A9FS-01	Tumor	1.18011	0.7628	High	0	211	7.03333
TCGA-CC-A9FU-01	Tumor	0.394434	0.7628	Low	0	0	0
TCGA-CC-A9FV-01	Tumor	0.357239	0.7628	Low	0	0	0
TCGA-CC-A9FW-01	Tumor	0.872951	0.7628	High	0	248	8.26667
TCGA-DD-A113-01	Tumor	0.376958	0.7628	Low	0	2425	80.8333
TCGA-DD-A114-01	Tumor	0.313396	0.7628	Low	1	1149	38.3
TCGA-DD-A115-01	Tumor	0.698886	0.7628	Low	1	2542	84.7333
TCGA-DD-A116-01	Tumor	0.650221	0.7628	Low	1	1622	54.0667
TCGA-DD-A118-01	Tumor	0.602599	0.7628	Low	0	3437	114.567
TCGA-DD-A11B-01	Tumor	0.363799	0.7628	Low	1	14	0.466667
TCGA-DD-A11C-01	Tumor	1.1366	0.7628	High	0	662	22.0667
TCGA-DD-A11D-01	Tumor	1.12163	0.7628	High	1	1560	52
TCGA-DD-A1EA-01	Tumor	1.22646	0.7628	High	0	2415	80.5
TCGA-DD-A1EB-01	Tumor	1.2163	0.7628	High	0	2017	67.2333
TCGA-DD-A1EC-01	Tumor	2.89024	0.7628	High	0	602	20.0667
TCGA-DD-A1ED-01	Tumor	1.09835	0.7628	High	0	2301	76.7
TCGA-DD-A1EE-01	Tumor	0.299269	0.7628	Low	1	349	11.6333
TCGA-DD-A1EF-01	Tumor	0.42293	0.7628	Low	1	394	13.1333
TCGA-DD-A1EG-01	Tumor	0.204054	0.7628	Low	1	1372	45.7333
TCGA-DD-A1EH-01	Tumor	1.13638	0.7628	High	0	1495	49.8333
TCGA-DD-A1EK-01	Tumor	0.342858	0.7628	Low	1	558	18.6
TCGA-DD-A1EL-01	Tumor	0.548139	0.7628	Low	1	415	13.8333
TCGA-DD-A39V-01	Tumor	0.189165	0.7628	Low	1	643	21.4333
TCGA-DD-A39W-01	Tumor	0.918241	0.7628	High	1	827	27.5667
TCGA-DD-A39X-01	Tumor	0.389347	0.7628	Low	1	1694	56.4667
TCGA-DD-A39Y-01	Tumor	0.300251	0.7628	Low	1	171	5.7
TCGA-DD-A39Z-01	Tumor	0.469579	0.7628	Low	1	601	20.0333
TCGA-DD-A3A0-01	Tumor	0.417489	0.7628	Low	1	785	26.1667
TCGA-DD-A3A4-01	Tumor	1.90623	0.7628	High	1	612	20.4
TCGA-DD-A3A5-01	Tumor	0.214539	0.7628	Low	1	3125	104.167
TCGA-DD-A3A6-01	Tumor	0.746103	0.7628	Low	1	3258	108.6
TCGA-DD-A3A7-01	Tumor	0.296873	0.7628	Low	1	419	13.9667
TCGA-DD-A3A8-01	Tumor	0.853639	0.7628	High	1	11	0.366667
TCGA-DD-A4NB-01	Tumor	1.2659	0.7628	High	0	989	32.9667
TCGA-DD-A4ND-01	Tumor	0.451361	0.7628	Low	0	2746	91.5333
TCGA-DD-A4NI-01	Tumor	0.647156	0.7628	Low	0	816	27.2
TCGA-DD-A4NP-01	Tumor	0.367246	0.7628	Low	0	3308	110.267
TCGA-DD-A4NV-01	Tumor	0.871056	0.7628	High	0	2398	79.9333
TCGA-DD-A73A-01	Tumor	1.09407	0.7628	High	0	728	24.2667
TCGA-DD-A73D-01	Tumor	0.183024	0.7628	Low	0	693	23.1
TCGA-DD-AAC9-01	Tumor	0.214504	0.7628	Low	0	347	11.5667
TCGA-DD-AACA-01	Tumor	0.297183	0.7628	Low	0	2301	76.7
TCGA-DD-AACA-02	Tumor	0.677779	0.7628	Low	0	2301	76.7
TCGA-DD-AACB-01	Tumor	0.280621	0.7628	Low	0	2324	77.4667
TCGA-DD-AACE-01	Tumor	0.805685	0.7628	High	0	2184	72.8
TCGA-DD-AACF-01	Tumor	0.550525	0.7628	Low	1	365	12.1667
TCGA-DD-AACH-01	Tumor	0.144896	0.7628	Low	1	195	6.5
TCGA-DD-AACI-01	Tumor	0.215477	0.7628	Low	0	1618	53.9333
TCGA-DD-AACJ-01	Tumor	0.236943	0.7628	Low	0	2102	70.0667
TCGA-DD-AACM-01	Tumor	0.278414	0.7628	Low	0	1769	58.9667
TCGA-DD-AACN-01	Tumor	0.586544	0.7628	Low	0	1302	43.4
TCGA-DD-AACO-01	Tumor	0.333948	0.7628	Low	0	1876	62.5333
TCGA-DD-AACP-01	Tumor	0.268636	0.7628	Low	0	415	13.8333
TCGA-DD-AACS-01	Tumor	0.227068	0.7628	Low	0	1804	60.1333
TCGA-DD-AACU-01	Tumor	0.255537	0.7628	Low	0	1567	52.2333
TCGA-DD-AACW-01	Tumor	0.335899	0.7628	Low	0	1424	47.4667
TCGA-DD-AACX-01	Tumor	0.837287	0.7628	High	0	170	5.66667
TCGA-DD-AACY-01	Tumor	0.288731	0.7628	Low	0	1450	48.3333
TCGA-DD-AACZ-01	Tumor	0.389561	0.7628	Low	1	171	5.7
TCGA-DD-AAD1-01	Tumor	0.452339	0.7628	Low	0	564	18.8
TCGA-DD-AAD2-01	Tumor	0.302617	0.7628	Low	0	658	21.9333
TCGA-DD-AAD3-01	Tumor	0.162624	0.7628	Low	0	1295	43.1667
TCGA-DD-AADA-01	Tumor	0.231464	0.7628	Low	0	1233	41.1
TCGA-DD-AADC-01	Tumor	0.260236	0.7628	Low	1	425	14.1667
TCGA-DD-AADF-01	Tumor	0.654354	0.7628	Low	1	115	3.83333
TCGA-DD-AADL-01	Tumor	0.394531	0.7628	Low	0	636	21.2
TCGA-DD-AADM-01	Tumor	0.247695	0.7628	Low	1	12	0.4
TCGA-DD-AADP-01	Tumor	0.251371	0.7628	Low	0	458	15.2667
TCGA-DD-AADQ-01	Tumor	0.608705	0.7628	Low	0	436	14.5333
TCGA-DD-AADR-01	Tumor	1.61925	0.7628	High	0	2028	67.6
TCGA-DD-AADS-01	Tumor	0.206474	0.7628	Low	0	474	15.8
TCGA-DD-AADU-01	Tumor	1.31236	0.7628	High	0	554	18.4667
TCGA-DD-AADW-01	Tumor	0.382051	0.7628	Low	0	587	19.5667
TCGA-DD-AADY-01	Tumor	0.778443	0.7628	High	0	555	18.5
TCGA-DD-AAE1-01	Tumor	0.499707	0.7628	Low	0	552	18.4
TCGA-DD-AAE2-01	Tumor	0.823988	0.7628	High	0	638	21.2667
TCGA-DD-AAE4-01	Tumor	0.553123	0.7628	Low	0	608	20.2667
TCGA-DD-AAE6-01	Tumor	0.293629	0.7628	Low	0	141	4.7
TCGA-DD-AAE8-01	Tumor	0.193648	0.7628	Low	0	664	22.1333
TCGA-DD-AAEA-01	Tumor	0.529548	0.7628	Low	0	575	19.1667
TCGA-DD-AAEB-01	Tumor	0.226435	0.7628	Low	0	478	15.9333
TCGA-DD-AAED-01	Tumor	0.292563	0.7628	Low	0	763	25.4333
TCGA-DD-AAEE-01	Tumor	0.860418	0.7628	High	0	810	27
TCGA-DD-AAEG-01	Tumor	0.272674	0.7628	Low	0	719	23.9667
TCGA-DD-AAEH-01	Tumor	0.228391	0.7628	Low	0	784	26.1333
TCGA-DD-AAEI-01	Tumor	0.402875	0.7628	Low	0	1531	51.0333
TCGA-DD-AAEK-01	Tumor	0.4855	0.7628	Low	0	1067	35.5667
TCGA-DD-AAVQ-01	Tumor	0.309851	0.7628	Low	0	2728	90.9333
TCGA-DD-AAVU-01	Tumor	0.188678	0.7628	Low	0	2202	73.4
TCGA-DD-AAVV-01	Tumor	0.157768	0.7628	Low	0	2455	81.8333
TCGA-DD-AAVZ-01	Tumor	0.2952	0.7628	Low	0	1900	63.3333
TCGA-DD-AAW0-01	Tumor	0.414883	0.7628	Low	0	2015	67.1667
TCGA-ED-A627-01	Tumor	0.361722	0.7628	Low	0	423	14.1
TCGA-ED-A7PX-01	Tumor	0.946784	0.7628	High	0	6	0.2
TCGA-ED-A7PY-01	Tumor	0.945446	0.7628	High	0	390	13
TCGA-ED-A7PZ-01	Tumor	1.07596	0.7628	High	0	6	0.2
TCGA-ED-A7XO-01	Tumor	1.60668	0.7628	High	0	427	14.2333
TCGA-ED-A7XP-01	Tumor	0.479193	0.7628	Low	0	400	13.3333
TCGA-ED-A82E-01	Tumor	0.623653	0.7628	Low	0	408	13.6
TCGA-ED-A8O5-01	Tumor	0.394735	0.7628	Low	0	406	13.5333
TCGA-ED-A8O6-01	Tumor	0.422985	0.7628	Low	1	56	1.86667
TCGA-ED-A97K-01	Tumor	0.318058	0.7628	Low	0	6	0.2
TCGA-EP-A12J-01	Tumor	0.25496	0.7628	Low	0	570	19
TCGA-EP-A26S-01	Tumor	0.838661	0.7628	High	0	608	20.2667
TCGA-EP-A3JL-01	Tumor	0.225986	0.7628	Low	0	303	10.1
TCGA-EP-A3RK-01	Tumor	0.422217	0.7628	Low	0	363	12.1
TCGA-ES-A2HS-01	Tumor	0.480632	0.7628	Low	1	688	22.9333
TCGA-FV-A23B-01	Tumor	0.662187	0.7628	Low	1	1852	61.7333
TCGA-FV-A2QR-01	Tumor	0.560818	0.7628	Low	1	581	19.3667
TCGA-FV-A3I1-01	Tumor	0.506493	0.7628	Low	1	247	8.23333
TCGA-FV-A4ZQ-01	Tumor	0.48805	0.7628	Low	0	12	0.4
TCGA-G3-A25S-01	Tumor	0.532211	0.7628	Low	1	416	13.8667
TCGA-G3-A25T-01	Tumor	0.45708	0.7628	Low	0	1553	51.7667
TCGA-G3-A25U-01	Tumor	1.87468	0.7628	High	0	1636	54.5333
TCGA-G3-A25V-01	Tumor	0.207389	0.7628	Low	0	860	28.6667
TCGA-G3-A25W-01	Tumor	1.29898	0.7628	High	0	935	31.1667
TCGA-G3-A25Y-01	Tumor	0.739203	0.7628	Low	1	452	15.0667
TCGA-G3-A25Z-01	Tumor	0.248213	0.7628	Low	0	655	21.8333
TCGA-G3-A3CG-01	Tumor	1.89195	0.7628	High	0	673	22.4333
TCGA-G3-A3CH-01	Tumor	1.16024	0.7628	High	0	780	26
TCGA-G3-A3CI-01	Tumor	1.3537	0.7628	High	0	180	6
TCGA-G3-A3CJ-01	Tumor	0.373778	0.7628	Low	0	594	19.8
TCGA-G3-A3CK-01	Tumor	0.293634	0.7628	Low	0	585	19.5
TCGA-G3-A5SI-01	Tumor	0.609439	0.7628	Low	1	768	25.6
TCGA-G3-A5SJ-01	Tumor	0.41902	0.7628	Low	0	698	23.2667
TCGA-G3-A5SK-01	Tumor	0.412563	0.7628	Low	0	744	24.8
TCGA-G3-A6UC-01	Tumor	0.701789	0.7628	Low	0	671	22.3667
TCGA-G3-A7M7-01	Tumor	0.884453	0.7628	High	0	361	12.0333
TCGA-G3-A7M9-01	Tumor	0.528873	0.7628	Low	1	56	1.86667
TCGA-G3-AAUZ-01	Tumor	0.536686	0.7628	Low	0	480	16
TCGA-G3-AAV1-01	Tumor	0.380268	0.7628	Low	1	359	11.9667
TCGA-G3-AAV2-01	Tumor	0.781091	0.7628	High	0	372	12.4
TCGA-G3-AAV4-01	Tumor	0.512144	0.7628	Low	1	27	0.9
TCGA-G3-AAV5-01	Tumor	0.698509	0.7628	Low	0	354	11.8
TCGA-HP-A5MZ-01	Tumor	0.307304	0.7628	Low	1	91	3.03333
TCGA-HP-A5N0-01	Tumor	0.635574	0.7628	Low	1	1147	38.2333
TCGA-K7-A5RG-01	Tumor	0.376647	0.7628	Low	0	519	17.3
TCGA-K7-AAU7-01	Tumor	0.863187	0.7628	High	0	359	11.9667
TCGA-KR-A7K7-01	Tumor	1.2442	0.7628	High	0	951	31.7
TCGA-KR-A7K8-01	Tumor	1.21419	0.7628	High	0	906	30.2
TCGA-LG-A6GG-01	Tumor	0.539596	0.7628	Low	0	387	12.9
TCGA-LG-A9QC-01	Tumor	0.325584	0.7628	Low	0	425	14.1667
TCGA-MI-A75C-01	Tumor	0.424451	0.7628	Low	0	291	9.7
TCGA-MI-A75E-01	Tumor	1.08516	0.7628	High	0	507	16.9
TCGA-MI-A75G-01	Tumor	1.68678	0.7628	High	0	698	23.2667
TCGA-MI-A75I-01	Tumor	0.563073	0.7628	Low	0	630	21
TCGA-MR-A520-01	Tumor	1.10214	0.7628	High	0	229	7.63333
TCGA-MR-A8JO-01	Tumor	0.700325	0.7628	Low	0	330	11
TCGA-NI-A4U2-01	Tumor	1.02448	0.7628	High	1	1791	59.7
TCGA-NI-A8LF-01	Tumor	1.04522	0.7628	High	0	799	26.6333
TCGA-O8-A75V-01	Tumor	0.368008	0.7628	Low	0	538	17.9333
TCGA-QA-A7B7-01	Tumor	0.311682	0.7628	Low	0	94	3.13333
TCGA-RC-A6M3-01	Tumor	0.61479	0.7628	Low	0	0	0
TCGA-RC-A6M5-01	Tumor	0.199562	0.7628	Low	0	15	0.5
TCGA-RC-A6M6-01	Tumor	0.331236	0.7628	Low	0	9	0.3
TCGA-RC-A7S9-01	Tumor	0.974449	0.7628	High	0	640	21.3333
TCGA-RC-A7SB-01	Tumor	0.543587	0.7628	Low	0	588	19.6
TCGA-RC-A7SF-01	Tumor	0.341816	0.7628	Low	0	579	19.3
TCGA-RC-A7SK-01	Tumor	0.475386	0.7628	Low	0	472	15.7333
TCGA-T1-A6J8-01	Tumor	0.230037	0.7628	Low	0	23	0.766667
TCGA-UB-A7MB-01	Tumor	0.818649	0.7628	High	0	601	20.0333
TCGA-UB-A7MC-01	Tumor	0.600903	0.7628	Low	0	500	16.6667
TCGA-UB-A7MD-01	Tumor	0.237221	0.7628	Low	1	52	1.73333
TCGA-UB-A7ME-01	Tumor	0.462407	0.7628	Low	0	486	16.2
TCGA-UB-AA0U-01	Tumor	0.21505	0.7628	Low	0	327	10.9
TCGA-UB-AA0V-01	Tumor	0.532031	0.7628	Low	0	314	10.4667
TCGA-WQ-A9G7-01	Tumor	1.18411	0.7628	High	0	30	1
TCGA-WQ-AB4B-01	Tumor	0.270003	0.7628	Low	0	395	13.1667
TCGA-WX-AA46-01	Tumor	1.35454	0.7628	High	0	756	25.2
TCGA-WX-AA47-01	Tumor	1.53483	0.7628	High	1	556	18.5333
TCGA-XR-A8TC-01	Tumor	0.616461	0.7628	Low	0	1339	44.6333
TCGA-XR-A8TF-01	Tumor	0.684782	0.7628	Low	1	693	23.1
TCGA-YA-A8S7-01	Tumor	0.235055	0.7628	Low	1	412	13.7333
TCGA-ZP-A9CV-01	Tumor	0.250671	0.7628	Low	1	1088	36.2667
TCGA-ZP-A9CY-01	Tumor	0.842509	0.7628	High	0	782	26.0667
TCGA-ZP-A9CZ-01	Tumor	0.379501	0.7628	Low	0	706	23.5333
TCGA-ZP-A9D1-01	Tumor	0.237553	0.7628	Low	0	21	0.7
TCGA-ZP-A9D4-01	Tumor	0.748058	0.7628	Low	0	395	13.1667
TCGA-ZS-A9CE-01	Tumor	0.874662	0.7628	High	0	1241	41.3667
TCGA-ZS-A9CF-01	Tumor	1.13707	0.7628	High	0	2412	80.4
TCGA-ZS-A9CF-02	Tumor	0.249426	0.7628	Low	0	2412	80.4
TCGA-ZS-A9CG-01	Tumor	0.900552	0.7628	High	0	341	11.3667
